# Supplementary material for: Improved DNA Extraction and Amplification Strategy for 16S rRNA Gene Amplicon-Based Microbiome Studies
Source: Int J Mol Sci. 2024 Mar 4;25(5):2966. doi: 10.3390/ijms25052966 (PMC10932036; doi:10.3390/ijms25052966)
Supplement: Supplementary file 1 [file ijms-25-02966-s001.zip]

Archive with 1 entries (1 files):
- ijms-2890713-supplementary.pdf
